# Supplementary material for: Morphology and function in the Cambrian Burgess Shale megacheiran arthropod Leanchoilia superlata and the application of a descriptive matrix
Source: BMC Evol Biol. 2012 Aug 30;12:162. doi: 10.1186/1471-2148-12-162 (PMC3468406; doi:10.1186/1471-2148-12-162)
Supplement: Additional file 1 — Descriptive matrix of Leanchoilia superlata Walcott, 1912 used for this re-description. (XLS 38 kb) [file 1471-2148-12-162-S1.xls]

## Sheet: Tabelle1
Character group	Character	Character state	Leanchoilia superlata
Habitus.	Small arthropod	with an elongated body.	x
	Body differentiated into	head, segmented trunk and non-somitic telson.	x
	Body with	16 segments,	x
	ocular segment plus	15 appendage-bearing (post-ocular) segments.	x
	Ocular segment	incorporated into the head.	x
	Dorsal area of ocular segment	contributing to the head shield.	x
	Post-ocular segment 1	incorporated into the head, dorsal area contributes to the head shield.	x
	Post-ocular segment 2	incorporated into the head, dorsal area contributes to the head shield.	x
	Post-ocular segment 3	incorporated into the head, dorsal area contributes to the head shield.	x
	Post-ocular segment 4	incorporated into the head, dorsal area contributes to the head shield.	x
	Post-ocular segment 5	is a separate trunk segment, dorsally forming a tergite.	x
	Post-ocular segment 6	is a separate trunk segment, dorsally forming a tergite.	x
	Post-ocular segment 7	is a separate trunk segment, dorsally forming a tergite.	x
	Post-ocular segment 8	is a separate trunk segment, dorsally forming a tergite.	x
	Post-ocular segment 9	is a separate trunk segment, dorsally forming a tergite.	x
	Post-ocular segment 10	is a separate trunk segment, dorsally forming a tergite.	x
	Post-ocular segment 11	is a separate trunk segment, dorsally forming a tergite.	x
	Post-ocular segment 12	is a separate trunk segment, dorsally forming a tergite.	x
	Post-ocular segment 13	is a separate trunk segment, dorsally forming a tergite.	x
	Post-ocular segment 14	is a separate trunk segment, dorsally forming a tergite.	x
	Post-ocular segment 15	is a separate trunk segment, dorsally forming a tergite.	x
Head.	Head shield	with pronounced axial region and lateral wings. Wing region about one quarter of entire width, on each side.	x
	Head shield shape in dorsal view	almost triangular, about as long as wide at the base (posterior).	x
	Anterior rim of head shield	drawn out into rostrum.	x
	Rostrum	curved dorsally, hook-like.	x
	Rim of head shield	serrated, with up to 13 serrations on each side.	x
	Posterior region of head shield (probably corresponding to post-ocular segment 4)	resembling the trunk tergites in possessing a pair of carinae on the latero-dorsal area of the axis. Carinae spine-like, pointing posteriorly.	x
Post-ocular segment 5.	Anterior-posterior dimension of post-ocular segment 5 about	one fifth of the head shield length.	x
	Total width of the segment	slightly larger than that of the head shield.	x
	Axial region	about as wide as that of the head shield.	x
	Tergo-pleura	region about one quarter of entire width, on each side.	x
	Tergo-pleura	almost straight, only slightly curving posteriorly.	x
	Lateral rim of tergo-pleura	serrated, with 7 to 8 serrations.	x
Post-ocular segment 6.	Anterior-posterior dimension of post-ocular segment 6 about	one fifth of the head shield length.	x
	Total width of the segment	slightly larger than that of the preceding segment.	x
	Axial region	slightly wider than that of the preceding segment.	x
	Tergo-pleura	region about one quarter of entire width, on each side.	x
	Tergo-pleura	almost straight, only slightly curving posteriorly.	x
	Lateral rim of tergo-pleura	serrated, with about 7 serrations.	x
Post-ocular segment 7.	Anterior-posterior dimension of post-ocular segment 7 about	one fifth of the head shield length.	x
	Total width of the segment	slightly larger than that of the preceding segment.	x
	Axial region	slightly wider than that of the preceding segment.	x
	Tergo-pleura	region slightly more than one quarter of entire width, on each side.	x
	Tergo-pleura	slightly curving posteriorly, roughly 20°.	x
	Lateral rim of tergo-pleura	serrated, with about 7 serrations.	x
Post-ocular segment 8.	Anterior-posterior dimension of post-ocular segment 8 about	one fifth of the head shield length.	x
	Total width of the segment	larger than that of the preceding segment.	x
	Axial region	slightly wider than that of the preceding segment.	x
	Tergo-pleura	region slightly more than one quarter of entire width, on each side.	x
	Tergo-pleura	slightly curving posteriorly, roughly 30°.	x
	Lateral rim of tergo-pleura	serrated, with 7 to 8 serrations.	x
Post-ocular segment 9.	Anterior-posterior dimension of post-ocular segment 9 about	one fifth of the head shield length.	x
	Total width of the segment	slightly larger than that of the preceding segment.	x
	Axial region	slightly narrower than that of the preceding segment.	x
	Tergo-pleura	region more than one quarter of entire width, on each side.	x
	Tergo-pleura	curving posteriorly, roughly 40°.	x
	Lateral rim of tergo-pleura	serrated, with 7 to 8 serrations.	x
Post-ocular segment 10.	Anterior-posterior dimension of post-ocular segment 10 about	one fifth of the head shield length.	x
	Total width of the segment	slightly larger than that of the preceding segment, largest of series.	x
	Axial region	slightly narrower than that of the preceding segment.	x
	Tergo-pleura	region slightly less than one third of entire width, on each side.	x
	Tergo-pleura	curving posteriorly, roughly 40°.	x
	Lateral rim of tergo-pleura	serrated, with 7 to 8 serrations.	x
Post-ocular segment 11.	Anterior-posterior dimension of post-ocular segment 11 about	one fifth of the head shield length.	x
	Total width of the segment	slightly smaller than that of the preceding segment.	x
	Axial region	slightly narrower than that of the preceding segment.	x
	Tergo-pleura	region about one third of entire width, on each side.	x
	Tergo-pleura	curving posteriorly, roughly 45°.	x
	Lateral rim of tergo-pleura	serrated, with 7 to 8 serrations.	x
Post-ocular segment 12.	Anterior-posterior dimension of post-ocular segment 12 about	one fifth of the head shield length.	x
	Total width of the segment	smaller than that of the preceding segment.	x
	Axial region	slightly narrower than that of the preceding segment.	x
	Tergo-pleura	region about one third of entire width, on each side.	x
	Tergo-pleura	curving posteriorly, roughly 50°.	x
	Lateral rim of tergo-pleura	serrated, with about 7 serations.	x
Post-ocular segment 13.	Anterior-posterior dimension of post-ocular segment 13 about	one fifth of the head shield length.	x
	Total width of the segment	smaller than that of the preceding segment.	x
	Axial region	narrower than that of the preceding segment.	x
	Tergo-pleura	region slightly less than one third of entire width, on each side.	x
	Tergo-pleura	curving posteriorly, roughly 60°.	x
	Lateral rim of tergo-pleura	serrated, with probably 7 serrations.	x
Post-ocular segment 14.	Anterior-posterior dimension of post-ocular segment 14 about	one sixth of the head shield length.	x
	Total width of the segment	smaller, about three quarters of the preceding segment.	x
	Axial region	narrower than that of the preceding segment.	x
	Tergo-pleura	region slightly less than one third of entire width, on each side.	x
	Tergo-pleura	curving posteriorly, roughly 70°.	x
	Lateral rim of tergo-pleura	serrated, with probably 7 serrations.	x
Post-ocular segment 15.	Anterior-posterior dimension of post-ocular segment 15 about	one sixth of the head shield length.	x
	Total width of the segment	significantly smaller, less than two thirds of the preceding segment.	x
	Axial region	narrower than that of the preceding segment.	x
	Tergo-pleura	region slightly less than one third of entire width, on each side.	x
	Tergo-pleura	curving posteriorly, roughly 85°.	x
	Lateral rim of tergo-pleura	serrated, with 6 to 7 serrations.	x
Telson.	Telson shape in dorsal view	elongate triangular.	x
	Telson shape in lateral view	scimitar-shaped.	x
	Tip of telson	pointed.	x
	Telson setae	around the entire distal and lateral margin.	x
	Number of telson setae	11 on each side.	x
	Size of telson setae	uniform.	x
Eyes.	Lateral eyes	with short stalks; arising from the antero-ventral region of the head. Each eye consisting of two lobes.	x
Hypostome.	Hypostome	elongate drop-shaped. Ventrally on the head, between the insertions of the eyes (anteriorly), appendage 1 (antero-laterally) and appendage 2 (postero-laterally). Presumably carrying the mouth opening posteriorly.	x
Appendage 1.	Appendage 1	prehensile, great appendage,	x
	differentiated	into peduncle and claw. Elbow joint formed between distal peduncle and proximal claw element.	x
	Peduncle	with two elements. Elements are slightly shorter than wide (diameter).	x
	Claw differentiated as	multi-chela, with four elements.	x
	Claw element 1	short, as long as wide (diameter), curved inward, with an elongated, medio-distal spine, pointing distally, 3x as long as the basal part of the element (almost as long as the head shield). The diameter of the spine is about 1/3 of the diameter of the basal part of the element, tapering distally. The spine is slightly curved outward, stronger towards the tip, and is drawn out into a feeler-like mu…	x
	Claw element 2	short, as long as wide (diameter), straight, with an elongated, medio-distal spine, pointing distally, 3x as long as the basal part of the element (almost as long as the head shield). The diameter of the spine is about 1/3 of the diameter of the basal part of the element, tapering distally. The spine is slightly curved outward, stronger towards the tip, and is drawn out into a feeler-like multi-a…	x
	Claw element 3	elongated, slightly shorter than the medio-distal spines of the preceding claw elements. The diameter is larger than that of these spines, almost half of the diameter of the basal claw elements. Latero-distally claw element 3 is drawn out into a feeler-like multi-annulated structure (flagellum).	x
	Claw element 4	is a small globular structure equipped with four inward-curved (hook-like) spines differentiated in size: most distal one, largest (about twice as long as the diameter of element 3), second largest spine is the most proximal one (about as long as the diameter of element 3), third largest is the sub-terminal one (about half as long as the diameter of element 3), the second proximal spine is the sm…	x
Appendage 2.	Appendage 2	significantly differentiated in size compared to the more posterior appendages, only one third of the size of appendage 3. Consists of basipod (?), endopod and exopod.	x
	Endopod of appendage 2	consists of 6 elements (?).	x
	Endopod element 1	longer than wide (diameter), unclear if setose.	x
	Endopod element 2	longer than wide (diameter), unclear if setose.	x
	Endopod element 3	slightly longer than wide (diameter), medio-distally a long seta arises.	x
	Endopod element 4	as long as wide (diameter), medio-distally a long seta arises.	x
	Endopod element 5	very small, mainly forming the base for element 6 and two long setae, one arising medio-distally, one arising latero-distally.	x
	Endopod element 6	as a small base extending into an elongate distally pointing seta.	x
	Exopod	paddle-shaped, unclear if bipartite. About one third longer than endopod; about twice as long as wide. Based on the space that is occupied by about 5 preserved setae, the exopod must have originally carried about 16 setae.	x
Appendage 3.	Appendage 3	with basipod, endopod and exopod. Significantly larger than appendage 2, about two thirds as long (proximal-distal) as the head shield (anterior-posterior).	x
	Basipod of appendage 3	with 3(?) groups of robust spines arranged from proximal to distal along the median edge. Spine groups supposed to be triplets, probably with one central and two adjacent spines.	x
	Basipod-body joint	with a wide notch in the basipod in anterior-posterior view, leaving space for a large arthrodial membrane medially (with three large folds). A rather direct contact of the proximo-lateral tip of the basipod and the body appears to form a pivot joint.	x
	Endopod of appendage 3	consists of 7 elements (or only 6?).	x
	Endopod elements 1-6	progressively tapering distally. All as long as wide (diameter) or slightly longer than wide. One seta arising medio-distally from each element.	x
	Endopod element 6	additionally equipped with a latero-distal seta.	x
	Endopod element 7	elongate, about twice as long as endopod element 6, 5x as long as wide (diameter), slightly curving inwards.	x
	Exopod of appendage 3	bipartite, with a triangular proximal part and a paddle-shaped distal part. Exopod slightly longer than endopod (?), about 2.5x as long as wide.	x
	Triangular proximal part of exopod	articulates against the basipod and bears 3 spine-like setae laterally.	x
	Paddle-shaped distal part of exopod	articulates against the endopod element 1 (?),	x
	with	16-18 spine-like setae around the margin, about 4 median, 1 distal, 11-13 lateral.	x
Appendage 4.	Appendage 4	similar in general aspects to preceding appendage, with basipod, endopod and exopod. Larger than appendage 3, about as long (proximal-distal) as the head shield (anterior-posterior).	x
	Basipod of appendage 4	with 4 groups of robust spines arranged from proximal to distal along the median edge. Spine groups apparently as triplets, probably with one central and two adjacent spines.	x
	Basipod-body joint	with a wide notch in the basipod in anterior-posterior view, leaving space for a large arthrodial membrane medially (possibly with three large folds). A rather direct contact of the proximo-lateral tip of the basipod and the body appears to form a pivot joint.	x
	Endopod of appendage 4	consists of 7 elements.	x
	Endopod elements 1-6	progressively tapering distally. All as long as wide (diameter) or slightly longer than wide. One seta arising medio-distally from each element.	x
	Endopod element 6	additionally equipped with a latero-distal seta.	x
	Endopod element 7	elongate, about twice as long as endopod element 6, 5x as long as wide (diameter), slightly curving inwards.	x
	Exopod of appendage 4	bipartite, with a triangular proximal part and a paddle-shaped distal part. Exopod slightly shorter than endopod, about twice as long as wide.	x
	Triangular proximal part of exopod	articulates against the basipod and bears 4 spine-like setae laterally.	x
	Paddle-shaped distal part of exopod	articulates against the endopod element 1 and bears 16 preserved spine-like setae (estimated 19), 3 medially, 1 distally, 12 (15) laterally.	x
Appendage 5.	Appendage 5	similar in general aspects to preceding appendage, with basipod, endopod and exopod. Slightly larger than appendage 4, about as long (proximal-distal) as the head shield (anterior-posterior).	x
	Basipod of appendage 5	armature not preserved, probably similar to preceding appendage.	x
	Basipod-body joint	with a wide notch in the basipod in anterior-posterior view, leaving space for a large arthrodial membrane medially (possibly with three large folds). A rather direct contact of the proximo-lateral tip of the basipod and the body appears to form a pivot joint.	x
	Endopod of appendage 5	consists of 7 elements.	x
	Endopod elements 1-6	progressively tapering distally. All as long as wide (diameter) or slightly longer than wide. One seta arising medio-distally from each element.	x
	Endopod element 6	additionally equipped with a latero-distal seta (?).	x
	Endopod element 7	elongate, about twice as long as endopod element 6, 5x as long as wide (diameter), slightly curving inwards.	x
	Exopod of appendage 5	bipartite, with a triangular proximal part and a paddle-shaped distal part. Exopod slightly shorter than endopod, about twice as long as wide.	x
	Triangular proximal part of exopod	articulates against the basipod and bears 4 spine-like setae laterally.	x
	Paddle-shaped distal part of exopod	articulates against the endopod element 1 (?) and bears 19 spine-like setae (estimated).	x
Appendage 6.	Appendage 6	similar in general aspects to preceding appendage, with basipod, endopod and exopod. Same size as appendage 5, about as long (proximal-distal) as the head shield (anterior-posterior).	x
	Basipod of appendage 6	armature not preserved, probably similar to that of appendage 4.	x
	Basipod-body joint	not preserved, presumably as in preceding appendage.	x
	Endopod of appendage 6	consists of 7 elements.	x
	Endopod elements 1-6	progressively tapering distally. All as long as wide (diameter) or slightly longer than wide. One seta arising medio-distally from each element.	x
	Endopod element 6	additionally equipped with a latero-distal seta (?).	x
	Endopod element 7	elongate, about twice as long as endopod element 6, 5x as long as wide (diameter), slightly curving inwards.	x
	Exopod of appendage 6	bipartite, with a triangular proximal part and a paddle-shaped distal part. Exopod slightly shorter than endopod, about twice as long as wide.	x
	Triangular proximal part of exopod	articulates against the basipod and bears 4 (?) spine-like setae laterally.	x
	Paddle-shaped distal part of exopod	articulates against the endopod element 1 (?) and bears 19 spine-like setae (estimated).	x
Appendage 7.	Appendage 7	similar in general aspects to preceding appendage, with basipod, endopod and exopod. Same size as appendage 6, about as long (proximal-distal) as the head shield (anterior-posterior).	x
	Basipod of appendage 7	with 3 or 4 groups of robust spines arranged from proximal to distal along the median edge. Spine groups apparently as triplets, with one central and two adjacent spines.	x
	Basipod-body joint	with a wide notch in the basipod in anterior-posterior view, leaving space for a large arthrodial membrane medially (possibly with three large folds). A rather direct contact of the proximo-lateral tip of the basipod and the body appears to form a pivot joint.	x
	Endopod of appendage 7	consists of 7 elements.	x
	Endopod elements 1-6	progressively tapering distally. All as long as wide (diameter) or slightly longer than wide. One seta arising medio-distally from each element.	x
	Endopod element 6	additionally equipped with a latero-distal seta (?).	x
	Endopod element 7	elongate, about twice as long as endopod element 6, 5x as long as wide (diameter), slightly curving inwards.	x
	Exopod of appendage 7	bipartite, with a triangular proximal part and a paddle-shaped distal part. Exopod slightly shorter than endopod, about twice as long as wide.	x
	Triangular proximal part of exopod	articulates against the basipod and bears 4 (?) spine-like setae laterally.	x
	Paddle-shaped distal part of exopod	articulates against the endopod element 1 and bears 16 preserved spine-like setae (estimated 19).	x
Appendage 8.	Appendage 8	similar in general aspects to preceding appendage, with basipod, endopod and exopod. Same size as appendage 7, about as long (proximal-distal) as the head shield (anterior-posterior).	x
	Basipod of appendage 8	armature not preserved, probably similar to that of preceding appendage.	x
	Basipod-body joint	not preserved, presumably as in preceding appendage.	x
	Endopod of appendage 8	consists of 7 elements.	x
	Endopod elements 1-6	progressively tapering distally. All as long as wide (diameter) or slightly longer than wide. One seta arising medio-distally from each element.	x
	Endopod element 6	additionally equipped with a latero-distal seta (?).	x
	Endopod element 7	elongate, about twice as long as endopod element 6, 5x as long as wide (diameter), slightly curving inwards.	x
	Exopod of appendage 8	bipartite, with a triangular proximal part and a paddle-shaped distal part. Exopod slightly shorter than endopod, about twice as long as wide.	x
	Triangular proximal part of exopod	articulates against the basipod and bears 4 (estimated) spine-like setae laterally.	x
	Paddle-shaped distal part of exopod	articulates against the endopod element 1 and bears 19 preserved spine-like setae.	x
Appendage 9.	Appendage 9	similar in general aspects to preceding appendage, with basipod (?), endopod and exopod. Slightly smaller than appendage 8, slightly shorter (proximal-distal) than the head shield (anterior-posterior).	x
	Basipod of appendage 9	not preserved, probably similar to that of appendage 7.	x
	Basipod-body joint	not preserved, presumably as in appendage 7.	x
	Endopod of appendage 9	details not preserved, presumably as in preceding appendage.	x
	Exopod of appendage 9	bipartite, with a triangular (?) proximal part and a paddle-shaped distal part. Exopod about twice as long as wide (?).	x
	Triangular (?) proximal part of exopod	articulates against the basipod (?) and bears 3 (estimated) spine-like setae laterally.	x
	Paddle-shaped distal part of exopod	articulates against the endopod element 1 (?) and bears 17 preserved spine-like setae (18 estimated).	x
Appendage 10.	Appendage 10	similar in general aspects to preceding appendage, with basipod (?), endopod and exopod. Slightly smaller than appendage 9, slightly shorter (proximal-distal) than the head shield (anterior-posterior).	x
	Basipod of appendage 10	not preserved, probably similar to that of appendage 7.	x
	Basipod-body joint	not preserved, presumably as in appendage 7.	x
	Endopod of appendage 10	details not preserved, presumably as in appendage 8.	x
	Exopod of appendage 10	bipartite (?) and paddle-shaped. Exopod about twice as long as wide (?), with 16 (estimated) spine-like setae.	x
Appendage 11.	Appendage 11	not preserved with details. Presumably similar in general aspects to preceding appendages, but slightly smaller than preceding appendage (proximal-distal), about four fifths of the head shield (anterior-posterior).	x
Appendage 12.	Appendage 12	similar in general aspects to preceding appendages, with basipod (?), endopod and exopod. Smaller than preceding appendage (proximal-distal), about three quarters of the head shield (anterior-posterior).	x
	Basipod of appendage 12	not preserved, probably similar to that of appendage 7.	x
	Basipod-body joint	not preserved, presumably as in appendage 7.	x
	Endopod of appendage 12	consists of 7 elements.	x
	Endopod elements 1-6	progressively tapering distally. All as long as wide (diameter) or slightly longer than wide. One seta arising medio-distally from each element, besides elements 1 and 3 that have one adjacent seta each.	x
	Endopod element 6	additionally equipped with a latero-distal seta (?).	x
	Endopod element 7	elongate, about twice as long as endopod element 6, 5x as long as wide (diameter), slightly curving inwards.	x
	Exopod of appendage 12	not preserved with detail, presumably similar to that of preceding appendages.	x
Appendages 13-15.	Appendage 13-15	not preserved with details. Presumably similar in general aspects to preceding appendages, but slightly smaller than preceding appendages.	x
